# Supplementary material for: A Comparison of Conventional Rotating Method and Non-Rotating Method for Double-Lumen Tube Insertion Using a Customized Rigid J-Shaped Stylet for One-Lung Ventilation: A Randomized Controlled Trial
Source: J Clin Med. 2024 Sep 6;13(17):5302. doi: 10.3390/jcm13175302 (PMC11396204; doi:10.3390/jcm13175302)
Supplement: Supplementary file 1 [file jcm-13-05302-s001.zip]

Archive with 2 entries (2 files):
- Video S1_R group_Conventioanl_Rotatory group.mp4
- Video S2_NR group_New_Non-Rotatory group.mp4
